# Supplementary material for: Tumor cell-directed STING agonist antibody-drug conjugates induce type III interferons and anti-tumor innate immune responses
Source: Nat Commun. 2024 Jul 11;15:5842. doi: 10.1038/s41467-024-49932-4 (PMC11239908; doi:10.1038/s41467-024-49932-4)
Supplement: Supplementary file 4 — Source Data [file 41467_2024_49932_MOESM4_ESM.xlsx]

## Sheet: Figure 1E
Figure 1e		background substracted
	Recombinant HER2/THP1 IRF3 Reporter Activity
	Concentration (nM)	HER2-ADC-wt			HER2-ADC-AAG			Free Payload			Control-ADC
	200	31509.7	29710.3	28398	1083.43	1408.12	691.096	29426.2	28492.7	29385.6	10729.5	9998.9	14287.5
	50	26964	27302.2	31442	204.06	190.531	136.416	31239.1	31617.9	32781.3	8158.98	5507.34	7820.76
	13	28208.6	24691.2	24677.6	68.7716	1.12758	109.358	21309	19090.2	19712.6	2679.83	2706.88	3951.53
	3.13	26585.2	27464.5	26138.7	41.7136	-25.9304	14.6566	4857.96	3721.54	4005.65	704.624	799.326	1489.29
	0.78	23175.9	21295.4	21633.6	-12.4014	-39.4584	-12.4014	41.7136	109.358	41.7136	122.887	28.1846	82.3006
	0.2	7036.09	7049.62	6873.75	14.6566	14.6566	-12.4014	-25.9304	1.12758	28.1846	14.6566	-66.5164	-12.4014
	0.05	109.358	41.7136	68.7716	1.12758	1.12758	-12.4014	1.12758	1.12758	-25.9304	-12.4014	-12.4014	1.12758
	0.01	41.7136	41.7136	28.1846	-12.4014	-39.4584	-25.9304	14.6566	-12.4014	1.12758	-12.4014	-25.9304	1.12758
	Recombinant NaPi2b/THP1 IRF3 Reporter Activity
	Concentration (nM)	NaPi2b-ADC-wt			NaPi2b-ADC-AAG			Control-ADC			Free Payload
	200	28789.4	35128.6			2474.58	8803.2		28294.5	33401.6		15184.5	30421.6
	50	38234.9	40677.9	30558.5	1421.57	600.218	2348.22		23440.1	24630		33191	28399.8
	13	39077.3	39972.4	37076.6	31.59	115.832	358.025		11035.6	11677.9		26536	32475
	3.13	39572.3	34307.2	29747.7	52.651	136.892	200.073		2643.07	2664.12		842.411	1147.79
	0.78	41457.2	35897.2	35181.2	10.53	147.422	242.193		368.555	452.796		252.723	157.952
	0.2	21797.4	22976.8	19680.8	105.301	52.651	179.012		168.482	410.675		273.784	157.952
	0.05	3390.7	3906.68	4159.4	84.241	52.651	179.012		210.603	273.784		252.723	200.073
	0.01	694.989	737.11	937.182	10.53	94.771	147.422		179.012	189.543		294.844	189.543

## Sheet: Figure 1G
Figure 1G
	SKBR3 (HER2)/THP1 IRF3 Reporter Activity
	Payload (nM)	HER2-ADC-wt			HER2-ADC-AAG			Control-ADC			Free Payload
	200	111374	106599	104599	26757.9	24829.9	27172.3	32037.4	34433.9	39226.9	98022.2	92076	94364.4
	50	106239	107482	107554	5711.95	5892.14	5585.82	10757.2	11009.5	10631.1	99950.2	102455	102887
	13	106617	102076	106383	2684.8	2414.52	2288.39	2288.39	2486.59	2252.35	61822.4	65137.9	61858.5
	3.13	102022	109140	110077	468.488	468.488	252.263	90.094	54.056	144.15	1405.46	1495.56	1261.32
	0.78	32271.6	33731.2	35388.9	-18.019	0	36.038	-18.019	-18.019	-54.056	-36.038	36.038	72.075
	0.2	432.451	198.207	270.282	54.056	36.038	-36.038	-36.038	144.15	54.056	-36.038	18.019	36.038
	0.05	36.038	36.038	126.132	-18.019	54.056	0	18.019	126.132	-36.038	36.038	-18.019	0
	OVCAR3 (NaPi2b)/THP1 IRF3 Reporter Activity
	Concentration (nM)	NaPi2b-ADC-wt			NaPi2b-ADC-AAG			Control-ADC				Concentration (nM)	Free Payload
	200	39558.8	41699.1	40874.2	18114.1	12361.5	8101.77	13609.5	11713	10910.6		300	38473.6	35243.1	31512.5
	50	39934.6	40018.1	41709.5	11077.3	6191.17	3581.07	5397.97	4387.15	4210		75	36785.4	35597.4	34128.1
	12.5	39725.8	38921.9	40884.7	6901.12	3434.9	1200.65	1563.12	1260.91	1375.54		18.75	34076	36087.2	34326.1
	3.13	42074.9	42784.9	44298.7	354.974	292.332	83.523	197.995	187.574	187.574		4.6875	13255.2	13265.7	12442.4
	0.78	36980	39558.8	40916	146.166	62.643	41.762	83.366	62.525	52.104		1.17188	218.837	260.52	166.733
	0.2	16401.9	19408.8	19951.7	31.321	52.202	31.321	114.629	31.262	31.262		0.292969	52.104	177.153	72.946
	0.05	783.032	720.389	970.959	62.643	20.881	41.762	31.262	104.208	41.683		0.073242	72.946	114.629	83.366
	0.01	104.404	146.166	135.726	62.643	10.44	41.762	72.946	41.683	20.842		0.018311	135.47	125.049	52.104

## Sheet: Figure 1H
Figure 1H
	% of single / live cells of THP1 monocytes cultured on recombinant NaPi2b-coated or non-coated plates
	FITC+ PE+	Targeted-ADC-WT-Fc			Control-ADC			Targeted ADC-AAG
	Without Antigen	83.1	90.4	91	90.5	90.7	90.1	1.96	1.95	1.69
	With Antigen	30	41.3	42.8	89.9	86	88.6	1.19	2.31	1.47
	FITC+ PE-	Targeted-ADC-WT-Fc			Control-ADC			Targeted ADC-AAG
	Without Antigen	3.61	2.41	2.16	4.15	4.89	5.34	0.64	0.85	0.35
	With Antigen	34.3	34.4	35.4	2.53	6.12	5.6	1.61	1.92	1.28

## Sheet: Figure 1I
			CD45+ ; CD64+ Cells (Percent of Single/Live Cells)	CD45+ ; CD32+ Cells (Percent of Single/Live Cells)
	Napi2b-ADC-wt	THP1 /OVCAR3	30.9	78.8
			34.3	81.1
			32.2	78.7
		THP1 Alone	96.3	98.6
			95.6	98.4
			95.1	97.3
	Napi2b-ADC-AAG	THP1 /OVCAR3	89.3	88.5
			87.8	87.3
		THP1 Alone	97	98.2
			98.8	98.1
			97.7	97.3
	Control ADC	THP1 /OVCAR3	82.2	88
			82.1	87.7
		THP1 Alone	91.9	98.2
			90.9	98.5
			90	97.3
	Free STINGa	THP1 /OVCAR3	85.3	83.8
			84	82.6
		THP1 Alone	94.7	96.2
			97.5	96.8
			90.7	95.4
	Vehicle	THP1 /OVCAR3	86.1	85.8
			88.5	87.5
			88.6	87.8
		THP1 Alone	98.4	97.6
			98.6	97.8
			97.1	96.4

## Sheet: Figure 1J
Figure 1J
	SKBR3 (HER2)/THP1 IRF3 Reporter Activity
	Concentration (nM)	HER2-ADC - sgNT (FcgR1 WT)			HER2-ADC - sg#2 (FcγR1 KO)			HER2-ADC - sg#3 (FcγR1 KO)
	200	79750.2	77039.7	75031.9	31862.4	36199.9	38500.4	20849.1	33322.3	40282.1
	50	77882.9	75845	75252.7	19407.3	21231.5	24738	13588	17876.4	25418.6
	13	77350.9	72481.9	76005.6	11188.3	11391	15992	11700	10344.2	14341.3
	3.13	73676.6	72763	74851.2	4499.66	3182.19	4063.88	6086	6327.03	7351.4
	0.78	42796.5	43378.7	42515.4	2422.11	2351.17	3040.31	3836.39	3926.77	6116.12
	0.2	6414.95	5461.24	5852.77	435.777	476.315	658.733	662.831	723.089	1416.05
	0.05	351.367	271.054	441.718	131.747	101.344	91.209	130.558	80.343	170.729
	0.0125	301.172	250.976	501.953	152.015	141.881	50.672	140.601	20.086	60.257
	OVCAR3 (NaPi2b)/THP1 IRF3 Reporter Activity
	Concentration (nM)	Napi2b-ADC - sgNT (FcgR1 WT)			Napi2b-ADC - sg#2 (FcγR1 KO)			Napi2b-ADC - sg#3 (FcγR1 KO)
	200	60051.2	57047	59724.4	21664.8	19671.1	29215.1	14015.1	22560.4
	50	56425.1	49151.9	55297.3	11198.2	12152.6	15885.4	13004.2	15260.2	18899.7
	13	58796.8	53484.2	60852.3	7317.03	8409.28	9830.26	9173.16	8981.61	14408.9
	3.13	60641.5	53863.7	57921.9	4082.69	4029.67	4941.64	5970	8481.45	9928.72
	0.78	58037.9	52683.1	59007.6	1792.14	3191.92	3520.66	3394.71	5310.22	7576.9
	0.2	25108.3	21724.7	21313.6	933.186	1049.83	1240.71	1915.51	1787.81	3192.51
	0.05	1117.33	337.307	495.42	84.835	169.67	254.505	255.401	234.118	223.476
	0.0125	84.327	179.194	126.49	53.022	63.626	106.044	53.209	106.417	95.775

## Sheet: Figure 1K
	FITC-conjugated NaPi2b-ADC (Fc-WT)-binding to CD64 (FcgR1) WT or KO THP1 cells
			FITC+ Cells (% of single/live/CD45+ cells)
	WT	Replicate-1	98.5
		Replicate-2	97.8
		Replicate-3	98.4
	KO	Replicate-1	7.19
		Replicate-2	9.86
		Replicate-3	12.1

## Sheet: Figure 2A
Tumor Volume in mm3
Days on Study	Vehicle										diABZI IV Agonist (5 mg/kg)										Non-binding Control ADC (3 / 0.1 mg/kg)										HER2 ADC (3 / 0.1 mg/kg)
1	63	63	63	63	63	63	63	63	75	75	63	63	63	63	63	63	63	63	75	75	63	63	63	63	63	63	63	63	75	75	63	63	63	63	63	63	63	63	75	75
3	108	108	108	108	108	126	126	75	48	126	196	126	144	108	172	126	108	126	108	75	108	108	63	75	108	40	63	126	144	126	172	144	126	108	108	108	108	75	108	172
6	126	108	108	126	126	126	126	126	126	172	75	40	63	108	63	108	75	75	63	126	108	75	75	108	75	75	108	108	144	126	63	14	40	32	32	40	23	40	75	108
10	196	288	196	196	162	126	172	172	196	221	126	75	75	196	108	108	144	88	126	100	108	144	172	196	108	144	144	196	288	256	14	14	14	14	4	14	63	14	63	108
14	446	500	256	126	221	172	221	172	196	245	172	88	40	256	126	75	172	172	75	144	144	256	196	288	88	126	196	221	320	256	1	0	0	0	0	0	1	0	1	32
17	446	446	288	180	288	196	288	172	221	320	196	63	75	320	126	108	196	126	126	288	196	405	196	365	162	196	288	320	446	365	0	0	0	0	0	0	0	0	0	4
21	650	864	365	270	446	221	405	172	352	405	256	108	108	405	126	88	405	221	196	405	288	352	221	405	162	162	256	600	446	446	0	0	0	0	0	0	0	0	0	0
24	1080	936	365	446	384	320	405	196	320	446	288	144	108	726	288	196	405	320	256	600	365	352	288	550	405	196	221	650	384	405	0	0	0	0	0	0	0	0	0	0
28											405	126	144	500	365	288	500	320	288	600	405	650	352	550	320	196	405	600	700	446	0	0	0	0	0	0	0	0	0	0
31											650	172	196	650	500	365	600	600	405	1008	405	750	405	936	446	405	700	787	750	486	0	0	0	0	0	0	0	0	0	0
35																					666	1008	726	1268	550	486	1008	936	850	847	0	0	0	0	0	0	0	0	0	0
38																															0	0	0	0	0	0	0	0	0	0
42																															0	0	0	0	0	0	0	0	0	0
45																															0	0	0	0	0	0	0	0	0	0
49																															0	0	0	0	0	0	0	0	0	0
52																															0	0	0	0	0	0	0	0	0	0
56																															0	0	0	0	0	0	0	0	0	0
59																															0	0	0	0	0	0	0	0	0	0

## Sheet: Figure 2B
Percent change in body weight
Days on Study	Vehicle										diABZI IV Agonist (5 mg/kg)										Non-binding Control ADC (3 / 0.1 mg/kg)										HER2 ADC (3 / 0.1 mg/kg)
1	0	0	0	0	0	0	0	0	0	0	0	0	0	0	0	0	0	0	0	0	0	0	0	0	0	0	0	0	0	0	0	0	0	0	0	0	0	0	0	0
2	2.88462	-0.46296	-0.52356	0.512821	2.55102	3.90244	-0.5	-1.49254	-1.66667	5.44555	-8.5	-8.76289	-9.26829	-5.20833	-8.90052	-8.10811	-5.61224	-9.66184	-10.8374	-0.48309	-3.14136	-4.7619	-2.03046	-3.28638	-2.55102	-6.09137	-4.54545	-4.4335	0.49505	4	-0.49751	-1.03627	-2.08333	-0.50251	1.69491	-0.47847	0	-3.46535	-2.32558	-2.35849
3	3.84615	-0.92593	0.52356	-1.53846	2.04082	3.90244	-1.5	-0.99502	-3.88889	2.9703	-6.5	-10.3093	-8.78049	-3.125	-7.8534	-6.75676	-5.61224	-9.17874	-7.88177	1.93237	-4.71204	-3.7037	-1.52284	-8.92019	-0.5102	-6.59898	-6.56566	-8.867	-2.47525	5	-0.49751	2.59067	-1.5625	-1.50754	2.25989	1.43541	2.06186	-2.9703	-2.7907	-7.07547
4	6.25	0	3.66492	3.07692	4.08163	6.82927	1	1.49254	-0.55556	5.94059	-3	-4.63918	-6.82927	-1.04167	-5.2356	-4.05405	-6.12245	-4.83092	-4.92611	2.41546	-2.09424	1.0582	-2.53807	-10.7981	0.510204	-3.04569	-6.06061	-2.46305	3.9604	5	2.48756	4.14508	2.08333	1.50754	6.21469	2.87081	5.6701	0.49505	0	-11.3208
5	5.76923	-1.38889	3.14136	0	2.04082	4.87805	-1.5	0	-0.55556	1.48515	-1	-2.57732	-5.36585	-1.5625	-2.09424	-4.95495	-4.59184	-2.41546	-3.44828	1.44928	-5.2356	-2.1164	-3.5533	-14.0845	0	-6.09137	-8.58586	-3.94089	0.990099	1.5	2.48756	2.59067	3.64583	0	3.38983	1.43541	5.15464	-1.9802	-0.46512	-3.77358
6	4.80769	-0.92593	2.09424	0.512821	1.53061	5.36585	-1	1.49254	0.555556	2.9703	1	2.57732	-5.36585	0.520833	0	-3.6036	-0.5102	-2.41546	-2.95567	3.38164	-3.14136	-0.5291	-1.01523	-12.6761	1.53061	-5.07614	-7.57576	-2.46305	0.49505	2	2.98508	2.07254	2.60417	2.01005	4.51977	0.478469	4.12371	-1.9802	0.930233	-2.83019
10	2.40385	-3.7037	-2.09424	-0.51282	2.04082	0.97561	-3	-0.49751	-0.55556	1.48515	2.5	-2.57732	-2.43902	1.04167	-0.52356	-2.7027	-3.06122	-2.89855	-4.4335	1.93237	-6.28272	-0.5291	-1.01523	-15.0235	-0.5102	-4.56853	-7.07071	-2.95567	1.9802	0	-3.9801	0.518135	1.5625	2.51256	7.34463	1.91388	4.12371	-1.9802	1.39535	2.35849
14	2.88462	-4.62963	-1.57068	-4.10256	2.55102	0.487805	-2	2.98508	0	1.48515	2.5	1.54639	-4.39024	0.520833	0.52356	0	-2.55102	-6.28019	-4.4335	0.483092	-7.8534	-1.5873	-2.53807	-11.2676	-6.63265	-2.53807	-8.58586	-4.4335	2.9703	-2.5	-2.98507	-2.59067	-1.5625	2.51256	2.82486	0	-2.57732	-0.9901	-6.04651	2.83019
17	2.88462	-1.38889	-2.09424	0.512821	4.08163	-0.4878	-4.5	1.49254	-1.66667	-0.49505	4.5	0	0	4.16667	1.04712	-2.7027	-0.5102	-4.83092	-4.4335	7.24638	-4.71204	-2.6455	-1.52284	-7.98122	-4.08163	-2.03046	-4.0404	-2.95567	4.9505	-3	-2.48756	-5.18135	-6.25	3.51759	1.69491	-0.95694	-6.18557	1.48515	-6.04651	0
21	2.88462	0.925926	-2.6178	1.53846	1.53061	0.487805	-6	0.497512	-4.44444	0.990099	2.5	-2.06186	-2.43902	-2.08333	1.57068	-3.6036	-3.57143	-6.28019	-9.85222	5.31401	-0.52356	-0.5291	0.507614	-6.10329	2.04082	-3.5533	-7.57576	-2.46305	3.46535	-6	-0.99502	-9.32642	-3.64583	3.01507	3.38983	0.478469	-5.6701	-3.9604	-5.11628	0
24	0	-1.38889	-4.71204	-1.02564	1.02041	0	-6.5	-0.49751	-4.44444	-1.9802	0	-6.18557	-6.34146	-6.25	1.04712	-6.30631	-4.08163	-5.7971	-7.88177	0.483092	-1.57068	-3.7037	1.01523	-8.4507	1.02041	-5.58376	-9.59596	-5.91133	2.47525	-6	0.497512	-7.77202	-1.5625	4.0201	7.9096	-2.87081	-3.09278	-0.49505	-5.11628	1.88679
28											4	-1.54639	-5.36585	-6.25	-1.57068	-5.85586	-7.14286	-6.76329	-10.3448	-0.96618	0	-2.1164	1.01523	-4.22535	1.02041	-3.5533	-9.09091	3.44828	0	-5	6.46766	-5.18135	0.520833	8.54271	12.4294	-1.43541	-3.09278	-1.9802	-7.44186	-0.9434
31											-0.5	-7.21649	-1.46341	-7.29167	-5.75916	-8.10811	-13.2653	-8.21256	-12.3153	-6.76329	3.66492	-5.29101	-1.52284	-7.04225	-4.08163	-8.12183	-11.1111	-6.40394	0.990099	-6	5.47264	-7.25389	-3.64583	11.5578	15.2542	4.30622	-7.21649	-1.48515	-2.32558	-4.71698
35																					-4.71204	-4.7619	-2.53807	-6.10329	-9.18367	-10.6599	-15.1515	-7.38916	-4.45545	-9	3.9801	-13.4715	-2.60417	7.03518	10.7345	2.87081	-9.27835	-2.47525	-6.51163	-4.24528
38																															5.97015	-11.9171	-5.20833	10.0503	12.4294	1.91388	-9.79381	1.9802	-5.5814	-6.60377
42																															8.45771	-11.399	-3.125	11.5578	11.8644	1.91388	-7.73196	3.46535	-6.97674	-8.49057
45																															7.46269	-12.9534	-5.72917	10.5528	10.7345	0.956938	-8.24742	2.9703	-11.6279	-12.7358
49																															5.47264	-18.1347	-6.77083	9.54774	12.9944	2.87081	-7.21649	5.44555	-13.9535	-15.0943
52																															10.4478	-13.4715	-4.16667	16.0804	20.9039	3.34928	-1.54639	10.8911	-7.90698	-12.7358
56																															7.9602	-10.3627	-2.60417	14.0703	20.339	5.26316	-2.06186	9.90099	-9.30233	-12.2642
59																															12.9353	-12.4352	-4.16667	12.0603	20.339	7.17703	-4.12371	13.3663	-12.5581	-15.566

## Sheet: Figure 2C
		Serum cytokines (pg/mL). N=5 mine/group.
Figure 2C
		CXCL10
	Hours	Vehicle					Targeted ADC					Control ADC					diABZI STING Agonist
	6	106	83	73	119	312	892	618	634	825	511	628	770	1075	860	806	4240	3098	8395	3049	3179
	12	99	73	69	115	355	1024	730	684	895	490	548	366	780	478	536	ND	1639	2188	2276	1794
	24	54	65	76	49	72	237	492	217	330	344	338	795	202	289	342	539	528	548	400	345
	72	36	48	66	34	54	146	127	96	96	106	92	95	132	64	133	75	51	39	64	53
		IL6
	Hours	Vehicle					Targeted ADC					Control ADC					diABZI STING Agonist
	6	11	17	22	18	65	478	122	100	146	68	161	211	885	280	414	32449	18150	24552	3086	7452
	12	5	2	5	7	53	103	43	48	80	35	47	46	122	68	101	ND	10924	20859	1044	392
	24	2	4	24	12	20	28	137	19	29	43	32	58	275	134	47	36	79	6	35	7
	72	3	3	4	4	3	6	66	4	9	12	14	13	11	9	18	23	6	4	11	6
		CXCL1
	Hours	Vehicle					Targeted ADC					Control ADC					diABZI STING Agonist
	6	61	28	37	44	568	212	88	241	140	155	99	180	259	222	242	7005	3299	6332	463	450
	12	63	33	26	31	257	83	114	342	132	137	118	227	112	240	110	ND	3746	7464	198	146
	24	29	29	64	59	48	70	809	110	100	100	90	102	345	167	92	102	213	57	199	30
	72	30	44	23	26	20	48	61	32	40	28	35	16	34	18	44	49	30	34	32	16
		MIG (CXCL9)
	Hours	Vehicle					Targeted ADC					Control ADC					diABZI STING Agonist
	6	279	586	185	600	829	364	687	507	784	745	253	869	639	999	540	15808	12722	14100	12310	10531
	12	103	263	199	204	963	1931	1494	2033	1782	572	364	434	572	1684	367	ND	10499	14202	12565	2871
	24	19	117	92	180	171	239	842	208	269	422	112	1788	79	254	263	2442	1097	1756	930	755
	72	6	13	8	6	8	17	19	12	7	11	9	17	23	9	20	6	5	5	5	6
		RANTES (CCL5)
	Hours	Vehicle					Targeted ADC					Control ADC					diABZI STING Agonist
	6	21	18	14	20	21	56	50	42	58	29	43	77	81	66	68	7241	1528	2795	1587	1772
	12	20	17	13	13	19	71	76	48	44	34	35	39	34	39	22	ND	340	894	541	622
	24	8	10	8	13	6	23	53	23	34	29	31	76	14	23	36	66	85	102	49	43
	72	7	6	9	7	3	12	7	8	8	6	7	7	4	5	7	10	4	4	3	5
		TNF-α
	Hours	Vehicle					Targeted ADC					Control ADC					diABZI STING Agonist
	6	0	5	6	7	5	12	6	7	6	6	8	10	13	8	11	282	76	93	48	63
	12	0	0	6	0	7	12	7	0	6	7	6	5	9	0	6	ND	20	39	17	16
	24	0	0	5	0	0	5	10	0	6	6	5	8	0	5	6	5	0	6	7	0
	72	0	0	0	0	0	0	0	0	0	0	0	0	0	0	0	0	0	0	0	0
		IFNγ
	Hours	Vehicle					Targeted ADC					Control ADC					diABZI STING Agonist
	6	1	1	1	2	34	15	9	6	6	8	4	17	21	8	18	4674	2259	2229	1118	1989
	12	8	3	4	11	140	90	12	10	44	14	17	14	52	11	51	ND	590	836	1449	1076
	24	0	0	1	0	0	4	8	6	1	5	5	3	2	3	3	5	2	1	0	1
	72	0	0	0	1	1	0	2	0	0	0	0	1	1	0	0	1	0	0	0	0
		MIP-1a (CCL3)
	Hours	Vehicle					Targeted ADC					Control ADC					diABZI STING Agonist
	6	0	0	0	0	0	0	0	0	0	0	64	0	0	0	0	606	149	180	123	142
	12	0	0	0	0	0	0	0	0	0	0	0	0	0	0	0	ND	0	79	0	0
	24	0	0	0	0	0	0	0	0	0	0	0	0	0	0	0	0	0	0	0	0
	72	0	0	0	0	0	0	0	0	0	0	0	0	0	0	0	0	0	0	0	0
		MIP-1b (CCL4)
	Hours	Vehicle					Targeted ADC					Control ADC					diABZI STING Agonist
	6	48	27	26	35	84	607	416	339	392	146	290	372	606	371	437	14505	2522	3364	2899	3934
	12	23	21	8	22	27	208	198	169	178	73	85	76	101	84	54	ND	327	986	450	467
	24	16	22	29	17	16	68	192	81	146	123	82	260	54	78	88	106	137	130	80	45
	72	16	10	17	19	14	29	21	17	7	12	14	18	22	7	13	15	14	10	4	10
		MCP-1
	Hours	Vehicle					Targeted ADC					Control ADC					diABZI STING Agonist
	6	258	70	126	163	796	679	1021	1802	1057	1171	1374	760	1625	1323	847	17546	10646	13335	10081	9771
	12	35	30	28	26	76	118	132	224	169	115	610	268	635	426	305	ND	3299	1497	1371	1291
	24	0	21	21	0	18	59	179	46	52	48	42	239	71	78	57	141	140	95	173	39
	72	0	23	0	0	0	0	15	15	0	0	0	26	14	0	0	0	0	0	0	0

## Sheet: Figure 2D
Figure 2D : Nanostring gene expression analysis, normalized mRNA counts
	Please see the Nanostring-SKOV3-human and Nanostring-SKOV3-Mouse tabs at the end of this Source Data File

[truncated: 73 more sheets: Figure 3A, Figure 3C, Figure 3D, Figure 3E, Figure 3F, Figure 3G, Figure 3H, Figure 4B, Figure 4E, Figure 4F, Figure 4G, Figure 4H, Figure 5A, Figure 5B, Figure 5C, Figure 5D, Figure 5E, Figure 6A, Figure 6B, Figure 6C …]
